# Supplementary material for: Facile Fabrication of Superhydrophobic Graphene/Polystyrene Foams for Efficient and Continuous Separation of Immiscible and Emulsified Oil/Water Mixtures
Source: Polymers (Basel). 2022 Jun 5;14(11):2289. doi: 10.3390/polym14112289 (PMC9183141; doi:10.3390/polym14112289)
Supplement: Supplementary file 1 [file polymers-14-02289-s001.zip]

Archive with 4 entries (3 files):
- polymers-1720017-supplementary/
- polymers-1720017-supplementary/Revised Supporting information.pdf
- polymers-1720017-supplementary/Video 1.mp4
- polymers-1720017-supplementary/Video 2.mp4
